# Supplementary material for: Organization of DNA Replication Origin Firing in Xenopus Egg Extracts: The Role of Intra-S Checkpoint
Source: Genes (Basel). 2021 Aug 9;12(8):1224. doi: 10.3390/genes12081224 (PMC8394201; doi:10.3390/genes12081224)
Supplement: Supplementary file 1 [file genes-12-01224-s001.zip]

Archive with 7 entries (6 files):
- S2.pdf
- __MACOSX/
- __MACOSX/._S2.pdf
- S3.pdf
- __MACOSX/._S3.pdf
- S1.pdf
- __MACOSX/._S1.pdf
